# Supplementary material for: Structural variation drives praziquantel response and host adaptation in Schistosoma japonicum
Source: iScience. 2026 May 27;29(6):116118. doi: 10.1016/j.isci.2026.116118 (PMC13235503; doi:10.1016/j.isci.2026.116118)
Supplement: Table S1. Sample information, related to Figure 1 [file mmc2.xlsx]

## Sheet: Table S1
	Region	Total sample size	Related samples	Unrelated samples
CN-L	JX	4	0	4	12
	HN	8	0	8
CN-M	SC	10	3	7	17
	YN	14	4	10
JP		3	1	2	2
ID		9	1	8	8
PH		14	0	14	14
TW		10	1	9	9
All		72	10	62
