# Supplementary material for: Structural variation drives praziquantel response and host adaptation in Schistosoma japonicum
Source: iScience. 2026 May 27;29(6):116118. doi: 10.1016/j.isci.2026.116118 (PMC13235503; doi:10.1016/j.isci.2026.116118)
Supplement: Table S2. Mean Fst between each population, related to Figure 2 [file mmc3.xlsx]

## Sheet: Table S2
Mean Fst	CN-L	CN-M	ID	PH
CN-M	0.125972
ID	0.216756	0.279221
PH	0.34563	0.385856	0.495221
TW	0.362212	0.412842	0.57194	0.658375
