# Supplementary material for: Structural variation drives praziquantel response and host adaptation in Schistosoma japonicum
Source: iScience. 2026 May 27;29(6):116118. doi: 10.1016/j.isci.2026.116118 (PMC13235503; doi:10.1016/j.isci.2026.116118)
Supplement: Table S3. The candidate selective SVs, related to Figures 3 and 4 [file mmc4.xlsx]

## Sheet: Table S3
Potential phenotype	SV information					Allele frequency					FST			Genomic annotation
	SV type	Chromosome	Start position	End position	SV size(bp)	CN-L	CN-M	ID	PH	TW	ID vs CN	PH vs CN	TW vs CN	Feature	Gene name	Gene ids	Locus tag (NCBI)
Praziquantel response	DEL	chrZ	86580001	86587400	7400	0.1818	0.08333	0.625	0.9286	0.8333	0.42895	0.761429	0.659482	CDS	SCNN1A	Sjc_0004409	KSF78_0004409
Praziquantel response	DEL	chrZ	86581801	86587400	5600	0.04545	0.1875	-	1	1	nan	0.828756	0.807943	CDS	SCNN1A	Sjc_0004409	KSF78_0004409
Reproductive development	DEL	chr1	46709201	46713000	3800	0.08333	0.02941	0	0	0.8889	0	0	0.844334	CDS	GDPD1	Sjc_0001166	KSF78_0001166
Reproductive development	DEL	chr1	46709201	46714600	5400	0.04167	0.02941	0	0	1	0	0	0.946894	CDS	GDPD1	Sjc_0001166	KSF78_0001166
Reproductive development	DEL	chr1	46709201	46715200	6000	0.04167	0.02941	0	0	1	0	0	0.946894	CDS	GDPD1	Sjc_0001166	KSF78_0001166
Reproductive development	DEL	chr1	46711347	46712999	1653	0.04167	0.1	0	0	1	0	0.020515	0.886925	CDS	GDPD1	Sjc_0001166	KSF78_0001166
Reproductive development	DEL	chr2	32948315	32948648	334	0.08333	0.09375	0	0	1	0.0106202	0.0421994	0.867301	CDS	PAFAH1B1	Sjc_0005216	KSF78_0005216
Reproductive development	DEL	chr5	3766401	3770200	3800	0	0	0.0625	0	1	0.096941	nan	1	CDS	SETD4	Sjc_0007922	KSF78_0007922
Reproductive development	DEL	chr5	3766801	3770400	3600	0	0	0	0	1	nan	nan	1	CDS	SETD4	Sjc_0007922	KSF78_0007922
Reproductive development	DEL	chr5	3767001	3770400	3400	0	0	0	0	1	nan	nan	1	CDS	SETD4	Sjc_0007922	KSF78_0007922
Reproductive development	DEL	chr5	3767001	3770800	3800	0	0	0	0	1	nan	nan	1	CDS	SETD4	Sjc_0007922	KSF78_0007922
Reproductive development	DEL	chr5	3767201	3770400	3200	0	0	0	0	1	nan	nan	1	CDS	SETD4	Sjc_0007922	KSF78_0007922
